# Supplementary material for: DNA-binding directs the localization of a membrane-integrated receptor of the ToxR family
Source: Commun Biol. 2019 Jan 4;2:4. doi: 10.1038/s42003-018-0248-7 (PMC6320335; doi:10.1038/s42003-018-0248-7)
Supplement: Supplementary file 3 — Supplementary Data 1 [file 42003_2018_248_MOESM3_ESM.xlsx]

## Sheet: Tabelle1
Supplementary Data 1: Primers used in this study.
Name	Sequence (5´ to 3´)
PcadBA_KO_sense	cataatttttattacataaatttaaccagagaatgtcacgcaatccattg aattaaccctcactaaagggcg
PcadBA_KO_anti	gctcttctcctaatttcatttttgaatttggagtccgggtcatgatgtat taatacgactcactatagggctc
PcadBA_check_sense	cggaaatatttgttgttga
PcadBA_check_rev	gatcttcttggcagaactcat
pNPTS_OL_lysP_us_fwd	ggcgccaagcttctctgcaggatcgccgcgccgacttcgccgttggcc
us_lysP_OL_ds_fwd	ttacaggccaatcgcctcttttaaacctcgtacatacccgcaaaccacacttc
us_lysP_OL_ds_rev	gaagtgtggtttgcgggtatgtacgaggtttaaaagaggcgattggcctgtaa
lysP_ds_OL_pNPTS_rev	gaagctagcgaattcgtggatccagatcgcagaaactgctggaagagagcgg
LysP_check_fwd2	ggctggcgacccaaccttcca
LysP_check_rev2	gaagcttatcagggtatgccggg
Cherry_NcoI_fwd	tagccccatggttagtaaaggagaagaaaa
Cherry_NcoI_rev	tagccccatggctttgtatagttcatccatgcc
pET16b_up	accctggatgctgtaggcatag
pET16b_down	acctgtggcgccggtgatgccg
PcadBA_XbaI_fw	tagcctctagagcggcaatttatttgccgcat
PcadBA_XmaI_rev	tagcccccggggctcttctcctaatttcatttttg
pNTPS_Seq_fwd	gtcatatttgccctcctgg
CadC_us_EcoRI_fwd	tagcc gaattc cctgagctatagcactaac
CadC_us_OL_mNG_rev	cccttgctcaccat aatagaaactcattcgaa
CadC_us_OL_mNG_fwd	ttcgaatgagtttctatt atggtgagcaaggg
mNG_OL_ds_CadC_rev	gatgatggcccatggc cttgtacagctcgtc
mNG_OL_ds_CadC_fwd	gacgagctgtacaag gccatgggccatcatc
CadC_ds_PspO_rev	tagcc gggccc cgacaacaggaaaaaaaacc
cadC-check-fwd	gcctccaaatcaattctacc
cadC-check-rev	ggattgagcaaaatacgcg
pNPTS_OL_gadC_fwd	ggcgccaagcttctctgcaggat ccaaactgcgttaatgccagcgcccaaag
gadC_OL_PcadBA_fwd	gcgtattcagaacaatattttccgttgctaa gcggcaatttatttgccgcataatttttat
gadC_OL_PcadBA_rev	ataaaaattatgcggcaaataaattgccgc ttagcaacggaaaatattgttctgaatacgc
PcadBA_OL_gadB_fwd	ccaaattcaaaaatgaaattaggagaagagc tgccagtgaacagactttggaaattgtcccg
PcadBA_OL_gadB_rev	cgggacaatttccaaagtctgttcactggca gctcttctcctaatttcatttttgaatttgg
gadB_OL_pNPTS_rev	gccgaagctagcgaattcgtggatccagat ccatcaacttctcccgcccggcgggtcagg
gadC_check_fwd	cgggggcaccggagtgcag
gadB_check_rev	ctggcgtgacgaagaagcgc
fwd_mCherry_NcoI	tagccccatggttagtaaaggagaagaaaataacatggc
rev_mCherry_BamHI	gcagccggatccttatttgtatagttcatccatgccacc
